# Supplementary material for: Synthesis of 1-(2-Hydroxy-5-methylphenyl)-5-oxopyrrolidine-3-carboxylic Acid Derivatives as a Promising Scaffold Against Disease-Causing Bacteria Relevant to Public Health
Source: Molecules. 2025 Jun 18;30(12):2639. doi: 10.3390/molecules30122639 (PMC12196313; doi:10.3390/molecules30122639)
Supplement: Supplementary file 1 [file molecules-30-02639-s001.zip]

Archive with 1 entries (1 files):
- molecules-3642506-supplementary.pdf
